# Supplementary material for: Genomics-guided identification of potential modulators of SARS-CoV-2 entry proteases, TMPRSS2 and Cathepsins B/L
Source: PLoS One. 2021 Aug 18;16(8):e0256141. doi: 10.1371/journal.pone.0256141 (PMC8372896; doi:10.1371/journal.pone.0256141)
Supplement: S2 Table — (XLSX) [file pone.0256141.s003.xlsx]

## Sheet: Table S2
S2 Table. Involvement of Putative modulators of target genes genes in COVID-19 related gene sets obtained from Enrichr
Term	P-value	Adjusted P-value	Combined Score	Genes
SARS 133 Literature-Associated Genes from Geneshot GeneRIF	0.000646949	0.132625	368.082	POU5F1;RUNX1
Up-regulated by SARS-CoV-2 in cardiomyocytes from GSE150392	0.00875241	0.897122	63.179	SOX17;RUNX1
Down-regulated by SARS-CoV-2 in intestinal organoids 60hr expension from GSE149312	0.00875241	0.598082	63.179	PPARG;PPARA
Down-regulated by SARS-CoV-1 in intestinal organoids 60hr from GSE149312	0.00875241	0.448561	63.179	PPARG;PPARA
MERS-CoV 38 Literature-Associated Genes from Geneshot GeneRIF	0.0113473	0.465239	392.875	PPARG
Up-regulated genes from COVID-19 infected bronchoalveolar lavage from patients	0.0427242	1	72.4825	POU5F1
SARS perturbation Up Genes airway epithelium (HAE) from GSE47961:GPL6480:2	0.068752	1	37.8142	SOX17
SARS perturbation Down Genes airway epithelium (HAE) from GSE47961:GPL6480:1	0.0864236	1	27.2965	PPARG
SARS Perturbation Up Genes Mouse Lung from GSE19137:GPL1261:1	0.0922517	1	24.8254	SOX17
SARS-CoV perturbation Up Genes Vero E6 from GSE30589:GPL570:5	0.0972225	1	22.9857	PPARG
Up-regulated by SARS-CoV-1 in Calu-3 4hr from GSE148729	0.140683	1	13.1012	RUNX1
Up-regulated by SARS-CoV-2 in Calu-3 4hr from GSE148729	0.140683	1	13.1012	RUNX1
Down-regulated by MERS infection of Calu3 cells	0.140948	1	13.0624	PPARA
Down-regulated by MHV-A59 in murine liver 5d from GSE146074	0.140948	1	13.0624	PPARA
Down-regulated by SARS-CoV-2 in pancreatic organoids from GSE151803	0.140948	1	13.0624	PPARA
Down-regulated by SARS-CoV-2 in liver organoids from GSE151803	0.140948	1	13.0624	PPARA
Up-regulated by MERS-CoV in Calu-3 6hr from GSE139516	0.140948	1	13.0624	RUNX1
Down-regulated by SARS-CoV-2 in intestinal organoids 24hr expansion from GSE149312	0.140948	1	13.0624	PPARA
Up-regulated by MERS-CoV in Calu-3 24hr from GSE139516	0.140948	1	13.0624	RUNX1
Up-regulated by MERS-CoV in Calu-3 from GSE122876	0.140948	1	13.0624	RUNX1
Down-regulated by SARS-CoV-1 in intestinal organoids 24hr from GSE149312	0.140948	1	13.0624	PPARA
Down-regulated by SARS-CoV-2 in Calu-3 24hr from GSE148729	0.140948	1	13.0624	PPARA
Down-regulated by MHV-A59 in murine liver 3d from GSE146074	0.140948	1	13.0624	PPARA
COVID-19 patients PBMC up	0.194238	1	7.72594	PPARG
